# Supplementary material for: Dynamic Causal Modeling of the Relationship between Cognition and Theta–alpha Oscillations in Adults with Down Syndrome
Source: Cereb Cortex. 2019 Mar 16;29(5):2279–90. doi: 10.1093/cercor/bhz043 (PMC6458903; doi:10.1093/cercor/bhz043)
Supplement: Supplementary Data [file bhz043_supplementary_materials.zip]

Archive with 3 entries (3 files):
- bhz043_Supp_Fig_1.eps
- bhz043_Supp_Fig_2_copy.eps
- bhz043_SUPPLEMENTARY.docx
